# Supplementary material for: Analysis of the Anti-Inflammatory and Anti-Osteoarthritic Potential of Flonat Fast®, a Combination of Harpagophytum Procumbens DC. ex Meisn., Boswellia Serrata Roxb., Curcuma longa L., Bromelain and Escin (Aesculus hippocastanum), Evaluated in In Vitro Models of Inflammation Relevant to Osteoarthritis
Source: Pharmaceuticals (Basel). 2022 Oct 13;15(10):1263. doi: 10.3390/ph15101263 (PMC9609228; doi:10.3390/ph15101263)
Supplement: Supplementary file 1 [file pharmaceuticals-15-01263-s001.zip]

Archive with 1 entries (1 files):
- pharmaceuticals-1906479-supplementary.pdf
